# Supplementary material for: PRED-TMSdeep: Prediction of Transmembrane Topology and Signal Peptides Using Deep Learning
Source: Biology (Basel). 2026 Jun 26;15(13):1016. doi: 10.3390/biology15131016 (PMC13359764; doi:10.3390/biology15131016)
Supplement: Supplementary file 1 [file biology-15-01016-s001.zip]

Archive with 1 entries (1 files):
- biology-4319744-supplementary.pdf
